# Supplementary material for: A DNA Vaccine Incorporating the MHC Class I Trafficking Domain and PADRE Epitope Enhances Antitumor Immunity in a Murine Pancreatic Cancer Model
Source: Int J Mol Sci. 2026 Feb 22;27(4):2039. doi: 10.3390/ijms27042039 (PMC12940583; doi:10.3390/ijms27042039)
Supplement: Supplementary file 1 [file ijms-27-02039-s001.zip]

Archive with 1 entries (1 files):
- ijms-4123223-supplementary.pdf
